# Supplementary material for: Approaches in Hydroxytyrosol Supplementation on Epithelial—Mesenchymal Transition in TGFβ1-Induced Human Respiratory Epithelial Cells
Source: Int J Mol Sci. 2023 Feb 16;24(4):3974. doi: 10.3390/ijms24043974 (PMC9967984; doi:10.3390/ijms24043974)
Supplement: Supplementary file 1 [file ijms-24-03974-s001.zip]

Archive with 2 entries (1 files):
- ijms-2121745-supplementary-final/
- ijms-2121745-supplementary-final/Supplementary Data (P-value).pdf
